# Supplementary material for: Escherichia coli EC93 deploys two plasmid-encoded class I contact-dependent growth inhibition systems for antagonistic bacterial interactions
Source: Microb Genom. 2021 Mar 1;7(3):mgen000534. doi: 10.1099/mgen.0.000534 (PMC8190604; doi:10.1099/mgen.0.000534)
Supplement: Supplementary material 2 [file mgen-7-0534-s002.xlsx]

## Sheet: Sheet1
Genome ID	Number of cdiBAI loci	Genome Size (bp)	Location	E. coli strain
CP035498.1	1	5349824	chromosome	04-00955
CP023388.1	2	5059652	chromosome	1105
CP009166.1	2	4948797	chromosome	1303
CP048853.1	1	5076139	chromosome	19
CP027312.1	2	5167951	chromosome	2013C-3181
CP027484.1	1	5353719	chromosome	2013C-4390
CP027672.1	1	5234640	chromosome	2014C-3003
CP027310.1	1	4949048	chromosome	2014C-4135
CP023849.1	1	5243509	chromosome	4
LR607328.1	1	5132864	chromosome	4928STDY7071353
CP000247.1	1	4938920	chromosome	536
CP059917.1	1	5145105	chromosome	64.1
CP041538.1	2	5242387	chromosome	73
CP059913.1	1	5134857	chromosome	81.1
CP027457.1	1	5001754	chromosome	88-3493
CP027366.1	1	5065883	chromosome	89-3156
CP048304.1	2	4959978	chromosome	9
CP041535.1	1	5127303	chromosome	95
CP001671.1	2	5131397	chromosome	ABU 83972
CP006834.2	1	5114241	chromosome	APEC O2-211
CP009072.1	2	5130767	chromosome	ATCC 25922
CP025251.1	2	5131212	chromosome	BH100
CP010132.1	3	5021692	chromosome	C10
CP010133.1	4	5414571	chromosome	C11
CP026932.2	1	5123217	chromosome	CFS3273
CP028320.1	1	5019440	chromosome	CFSAN067215
CP051263.1	2	5242376	chromosome	CFT073
CP043747.1	1	5180317	chromosome	CVM
CP043752.1	1	4891172	chromosome	CVM
CP019243.1	1	5202049	chromosome	Combat2C1
CP010151.1	1	5130646	chromosome	D8
CP061206.1	1	5117558	chromosome	DA61218
CP027255.1	1	4933784	chromosome	EC11
CP049101.1	1	5012525	chromosome	EC28
CP014667.1	1	5116831	chromosome	ECONIH2
LT904867.1	1	4835677	chromosome	ERL034151
CP054230.1	1	5129852	chromosome	EcPF14
CP054236.1	2	5147412	chromosome	EcPF5
CP018979.1	1	5228864	chromosome	Ecol_656
CP031892.1	1	5064577	chromosome	FWSEC0011
CP048647.1	1	5037322	chromosome	GW-AmxH19
CP053080.1	2	5307814	chromosome	HB37
CP049979.1	1	4934027	chromosome	IBS28
CP016358.1	2	5154641	chromosome	K-15KW01
CP053079.1	1	5140708	chromosome	K56-43-un
CP040886.1	1	4934660	chromosome	K71-77
LR730402.1	2	5110765	chromosome	KI683
CP010206.1	1	5032791	chromosome	M11
CP010213.1	3	5103562	chromosome	M15
CP031256.1	2	5133477	chromosome	M16807
CP010219.1	2	5102554	chromosome	M18
CP010221.1	3	5102172	chromosome	M19
CP010186.1	2	5146228	chromosome	M6
CP019953.1	1	5108794	chromosome	M8
CP010196.1	2	5145749	chromosome	M9
CP025716.1	2	5033214	chromosome	MG2017
CP041749.1	1	4820620	chromosome	NCCP
LR134092.1	1	5295029	chromosome	NCTC10444
LR134237.1	2	5167677	chromosome	NCTC9022
LR134081.1	1	5249174	chromosome	NCTC9033
LR134078.1	3	4969367	chromosome	NCTC9085
LR134311.1	1	4853909	chromosome	NCTC9113
CP019777.1	1	5076615	chromosome	NU14
CP007799.1	2	5441200	chromosome	Nissle 1917
CP012379.1	1	4859743	chromosome	PAR
CP055981.1	1	5411037	chromosome	RHB01-C20
CP057978.1	1	4882461	chromosome	RHB07-C03
CP057973.1	1	4854279	chromosome	RHB07-C06
CP057970.1	1	5000573	chromosome	RHB07-C14
CP057961.1	1	4986905	chromosome	RHB08-C12
CP057953.1	3	5133998	chromosome	RHB08-C23
CP057915.1	1	5037976	chromosome	RHB10-C07
CP057905.1	1	5037981	chromosome	RHB10-C17
CP057900.1	1	5037985	chromosome	RHB10-C20
CP057888.1	1	5217899	chromosome	RHB11-C15
CP057885.1	1	4987156	chromosome	RHB11-C16
CP057879.1	1	5217899	chromosome	RHB11-C23
CP057869.1	1	4875664	chromosome	RHB12-C04
CP055713.1	1	5083535	chromosome	RHB15-C06
CP057665.1	1	4959464	chromosome	RHB18-C20
CP057626.1	1	4937982	chromosome	RHB20-C17
CP057621.1	2	5078610	chromosome	RHB20-C18
CP057617.1	1	5205584	chromosome	RHB21-C02
CP057615.1	1	5057517	chromosome	RHB21-C03
CP057594.1	1	4965657	chromosome	RHB21-C20
CP057584.1	1	4978342	chromosome	RHB22-C05
CP057574.1	1	4979622	chromosome	RHB22-C17
CP057468.1	1	4923603	chromosome	RHB25-C20
CP057465.1	1	5089019	chromosome	RHB25-C23
CP057450.1	1	5057510	chromosome	RHB26-C18
CP057447.1	1	5058596	chromosome	RHB26-C20
CP057444.1	1	5190301	chromosome	RHB26-C21
CP057347.1	1	5124687	chromosome	RHB29-C09
CP057345.1	1	5124640	chromosome	RHB29-C10
CP057342.1	1	5124691	chromosome	RHB29-C16
CP057340.1	1	5124674	chromosome	RHB29-C18
CP057334.1	1	5124691	chromosome	RHB29-C23
CP057250.1	1	4935620	chromosome	RHB31-C19
CP057223.1	1	4892008	chromosome	RHB32-C19
CP057154.1	1	5094411	chromosome	RHB35-C09
CP057057.1	1	4973716	chromosome	RHB39-C17
CP057050.1	1	4973716	chromosome	RHB39-C20
CP057045.1	1	4973716	chromosome	RHB39-C21
CP056940.1	1	4854718	chromosome	RHB42-C04
CP056876.1	1	5206684	chromosome	RHBSTW-00072
CP056867.1	1	5074010	chromosome	RHBSTW-00087
CP056816.1	2	5279096	chromosome	RHBSTW-00147
CP056594.1	2	5131043	chromosome	RHBSTW-00343
CP056370.1	1	5133694	chromosome	RHBSTW-00646
CP056299.1	2	4812696	chromosome	RHBSTW-00849
CP056282.1	1	5267817	chromosome	RHBSTW-00860
CP056248.1	1	4885933	chromosome	RHBSTW-00906
CP056237.1	1	4818203	chromosome	RHBSTW-00941
CP056190.1	1	5201279	chromosome	RHBSTW-01004
CP042350.1	1	5227472	chromosome	RM10410
CP042298.1	1	5270611	chromosome	RM9088
CP048920.1	3	5357129	chromosome	SCU-101
CP051753.1	1	4863332	chromosome	SCU-102
CP051738.1	1	5166012	chromosome	SCU-105
CP051727.1	2	4806281	chromosome	SCU-111
CP051725.1	1	5094645	chromosome	SCU-112
CP051698.1	1	4757546	chromosome	SCU-152
CP051751.1	1	5054966	chromosome	SCU-301
CP031157.1	2	5456795	chromosome	SYNB1618
CP002167.1	1	4993013	chromosome	UM146
CP016497.1	2	5178720	chromosome	UPEC
CP040456.1	1	5234468	chromosome	UPEC132
CP048865.1	1	5057484	chromosome	US03
CP048860.1	2	5108743	chromosome	US29
CP000243.1	1	5065741	chromosome	UTI89
CP002212.1	2	5038386	chromosome	clone D i14
CP002211.1	2	5038386	chromosome	clone D i2
133 total genomes	177 total cdiBAI loci
